# Supplementary material for: Nonsense-Mediated mRNA Decay Immunity Can Help Identify Human Polycistronic Transcripts
Source: PLoS One. 2014 Mar 12;9(3):e91535. doi: 10.1371/journal.pone.0091535 (PMC3951408; doi:10.1371/journal.pone.0091535)
Supplement: Table S1 — Novel polycistronic transcript candidates followed 5' UTR analysis. (XLSX) [file pone.0091535.s001.xlsx]

## Sheet: Sheet1
Table S1: Novel polycistronic transcript candidates followed 5' UTR analysis. Candidates are sorted alphabetically according to gene symbol. Documented genes presented in bold.
GeneID	Gene Symbol	Gene Name	Transcript GI	Predicted ORF	ORF Length	Kozak sequence	Sequence similarity between variants	InterProScan	BlastP
80823	BHLHB9	basic helix-loop-helix domain containing, class B, 9	216547631	101..211	36	GGCGGGATGT	first 29 aa identical	Prokaryotic membrane lipoprotein (1-29, PS51257)	27 aa identical to the first aa of hypothetical protein LOC736158 [Pan troglodytes] 67 aa protein
			216547671	101..226	41
6046	BRD2	bromodomain containing 2	164419756	646..1032	128	GGGGCGATGG	N/A	Signal peptide (1-38)	84% identity (108/128) in 712 aa rCG61023-like [Bos taurus]
84798	C19orf48	chromosome 19 open reading frame 48	40548381	139..243 337..378	34 13	AGAGAAATGC CCCACCATGC	N/A	Subfamily not named (PTHR25814:SF14) (4-34); No	identifies domain in positions 6-34 in several unknown human proteins ~75-81% identity
9139	CBFA2T2	core-binding factor, runt domain, alpha subunit 2; translocated to, 2	89353292	326..433	35	TTTGCCATGT	N/A	Family not named (1-28, PTHR162853), signal peptide (1-24)	No
966	CD59	CD59 molecule, complement regulatory protein	187829037	40..243	67	GAAAGAATGC	N/A	Family-not-named (20-58, PTHR12138); signal peptide (1-35)	No
9425	CDYL	chromodomain protein, Y-like	221136752	24..182	52	AGTGAGATGA	N/A	No	80-85% positives identity to the first 52 aa of hypothetical protein in pan and human (109 aa; human LOC100506287 )
56616	DIABLO	diablo, IAP-binding mitochondrial protein	218505810	256..390	44	AGCGCGATGC	100% identical	Signal peptide (1-30); transmembrane regions (20-40)	95%-100% identity to 44 aa RGD1564803 (predicted) [Rattus norvegicus] and hypothetical protein LOC100428896 [Macaca mulatta]
			218505811
405754	ERVFRD-1	endogenous retrovirus group FRD, member 1	259013535	75..191	38	GGAACCATGC	N/A	No	100% identity to hypothetical protein LOC746754 [Pan troglodytes]
57579	FAM135A	family with sequence similarity 135, member A	242117943	208..384	58	GGCGGGATGG	N/A	No	partial similarity (56% positives 58/67 aa proteins); PREDICTED: hypothetical protein XP_532193 [Canis familiaris]
391059	FRRS1	ferric-chelate reductase 1	147900820	116..490	124	CGTGATATGC	N/A	P138Domain (77-92, 92-105, 105-120 PRO2045); family-not-named (2-213, PTHR16213); signal peptide (1-31)	84% positives to human unnamed protein (BAA91131 152aa); 79% positives to the N-terminal of human v-myb myeloblastosis viral oncogene homolog; 77% positives to 128 aa human ubiquitin-conjugating enzyme E2D 4 (GeneId 51619)
2657	GDF1	growth differentiation factor 1	110349791	73..1125	350	GGCGGTATGG	N/A	IPR006634 TRAM/LAG1/CLN8 homology domain (99-303); IPR016439 Longevity assurance, LAG1/LAC1 (3-350)
81491	GPR63	G protein-coupled receptor 63	221139878	125..406	93	AGTGCTATGT	N/A	Family-not-named (PTHR20698) (29-63)	identifies domian in ~29-67, ~80% identity in several human proteins including thromboxane A2 receptor , TP53RK binding protein and TNF receptor
10936	GPR75	G protein-coupled receptor 75	188528701	62..208	48	GTGGCGATGG	N/A	No	GPR75-ASB3 readthrough - known gene (GeneID: 100302652)
3146	HMGB1	high mobility group box 1	118918424	10..147	45	AGAGTAATGT	N/A	No	domain identification? 15-45 position 90% identity in BORIS transcription factor transcript variant F7 human 127 aa, and 93% identity in two hypothetical proteins human 254 aa.
3481	IGF2	insulin-like growth factor 2 (somatomedin A)	183603938	225..674	149	ATTAACATGC	N/A	signal peptide (1-14)	100% homology to insulin- insulin-like growth factor 2 read-through product
3781	KCNN2	potassium intermediate/small conductance calcium-activated channel, subfamily N, member 2	25777646	161..409	82	GGAGGAATGA	N/A	No	86% identity in the first 81 aa of hypothetical protein LOC100449214 [Pongo abelii] 119 aa
3953	LEPR	leptin receptor	310923183	74..184	36	GGAGACATGG	100% identical	Vacular-protein-sorting 55 (1-31, IPR007262 VPS55); prokaryot-lipoprotein (1-25); signal peptide (1-27); transmembrane-region (tmhmm 7-27)	100% identity to the first 31 aa of 103 aa protein leptin receptor overlapping transcript (mammals); leptin receptor gene-related protein isoform 1
			310923184
			310923185
401052	LOC401052	hypothetical LOC401052	56806676	235..402	55	CCCAGGATGG	N/A	F138domain (34-49, 49-55, PR02045); family not named (15-54, PTHR14360)	identifies 15-54 domin in human emopamil binding protein-like and additional proteins
767558	LUZP6	leucine zipper protein 6	190886450	357..713	118	GCAGTGATGT	No similarity	Ankyrin repeat (38-66, 69-95, PR00023/IPR002110)	MTPN myotrophin protein (human, bos taurus, Macaca mulatta) GeneID 136319
			190886450	713..958	81	CCAGTGATGG		Signal peptide (1-33); transmembrane regions (tmhmm 14-32)	64 aa identical in the 126 aa LOC100430487 protein [Macaca mulatta] ; 34-63 mgm101p superfamily according to NCBI conserved domain DB (pfam06420)
8195	MKKS	McKusick-Kaufman syndrome	25914751	261..452	63	AGTACTATGA	N/A	No	100% identity to McKusick-Kaufman syndrome, isoform CRA_a (PNAS-117) [MKKS] [Homo sapiens ] Q9HB66 predicted
318	NUDT2	nudix (nucleoside diphosphate linked moiety X)-type motif 2	22265329	146..307	53	AATAATATGA	N/A	Signal peptide (1-24); transmembrane regions (5-25)	no? 100% identification tohuman hypotheticalORF protein PMID 7487923
5569	PKIA	protein kinase (cAMP-dependent, catalytic) inhibitor alpha	32483385	211..357	48	GCGGGGATGA	N/A	No	98% identity to the last third of hypothetical protein LOC748633 [Pan troglodytes] 152 aa
11272	PRR4	proline rich 4 (lacrimal)	154448881	16..234	72	GCCATCATGC	N/A	No	100% homology to 72 aa human hypothetical protein (full leangth cDNA library BAJ83984)
80758	PRR7	proline rich 7	291575153	214..372	52	GGCGCCATGG	100% identical	No	100% identity to hypothetical protein LOC737611 [Pan troglodytes] 52 aa.
			291575155	131..289
5724	PTAFR	platelet-activating factor receptor	257900487	143..277	44	GGAAACATGC	N/A	No	24 aa identical in 30 aa unknown protein S52624_1 - human (BBRC paper)
494115	RBMXL1	RNA binding motif protein, X-linked-like 1	242247050	378..548	56	GATAGCATGT	N/A	No	very high similarity to the first 39 aa of kynurenine--oxoglutarate transaminase 3 in mammals (~450aa protein)
5265	SERPINA1	serpin peptidase inhibitor, clade A (alpha-1 antiproteinase, antitrypsin), member 1	189163537	434..544	36	GGTACAATGA	N/A	No	100% homology to human serpin peptidase inhibitor, clade A (geneid 5265 SERPINA1)
6579	SLCO1A2	solute carrier organic anion transporter family, member 1A2	218083972	240..491 636..698	83 20	GAGGCAATGC; TATAATATGA	N/A	Signal peptide (1-20); No	PRK14873 conserved domain identified 1-~20; 88-86% positives to hypothetical protein LOC739048 [Pan troglodytes] 97 aa, and to hypothetical LOC644919 [Homo sapiens] 86 aa respectively. ; no
6638	SNRPN	small nuclear ribonucleoprotein polypeptide N	29540556	62..277	71	GACGCGATGG	N/A	SNURFRPN4 (1-71, IPR009847)	100% SNRPN upstream reading frame [Homo sapiens]
441273	SPDYE2	speedy homolog E2 (Xenopus laevis)	261490709	173..301	42	CTGAAGATGC	N/A	Signal peptide (1-41)	95% identity to the last 42 aa of hypothetical protein LOC743658 [Pan troglodytes] 121 aa
100310812	SPDYE2L	WBSCR19-like protein 3	284005310	173..301	42	CTGAAGATGC	N/A	Signal peptide (1-41)	95% identity to the last 42 aa of hypothetical protein LOC743658 [Pan troglodytes] 121 aa
442578	STAG3L3	stromal antigen 3-like 3	148236294	226..405	59	TGCGCCATGC	N/A	Family not named (2-44 PTHR13438)	78% identity to the first 44 aa of aminoacyl tRNA synthetase complex-interacting multifunctional protein 2 (different mammals, 220-320 aa)
51807	TUBA8	tubulin, alpha 8	301171344	34..150	38	ACTGTGATGC	N/A	No	first 38 aa 97% identical to hypothetical protein LOC710378 isoform 4 [Macaca mulatta] 488 aa
347736	TXNDC6	thioredoxin domain containing 6	31342394	39..200	53	GTTGCCATGA	N/A	Family-not-named (23-53, PTHR16213)	high homology (90% positives) to splicing variant domain in KN motif and ankyrin repeat domain-containing protein (794-824 aa) 3
9724	UTP14C	UTP14, U3 small nucleolar ribonucleoprotein, homolog C (yeast)	221316690	28..519	163	AAGAAGATGG	N/A	IPR001296 Glycosyl transferase, group 1 (6-139)	99% homology to various Asparagine-linked glycosylation protein 11 in the carboxy terminal region (~492 aa protein)
9189	ZBED1	zinc finger, BED-type containing 1	57165426	43..165	40	GCAGCCATGT	98% identity	Family-not-named (PTHR25946, 8-36); signal peptide (1-31)	identical to the first 36 aa of human dehydrogenase/reductase SDR family member on chromosome X precursor
9189	ZBED1	zinc finger, BED-type containing 1	283806700	43..168	41	GCAGCCATGT	98% identity	LOC513482 PROTEIN (8-36, PTHR25946:SF142) family not named; signal peptide (1-31)	identifies 1-35 aa domain in dehydrogenase/reductase (SDR family) X-linked human and mouse ~330 aa protein
51351	ZNF117	zinc finger protein 117	134152706	970..1074 1144..1176	34 10	TCTGAGATGG GTGGCAATGC	N/A	Family-not-named (8-34, PTHR12138); No	blastp identifies PTHR12138 domain region in mammales relatively large proteins
8187	ZNF239	zinc finger protein 239	149999357	105..170 213..251	21 12	TAAGAAATGA GCTGTGATGC	N/A	SUBFAMILY NOT NAMED (PTHR24402:SF334) 1-21); No	the two peptides are identified in various mammalian zinc finger proteins
339324	ZNF260	zinc finger protein 260	260436927	201..299 390..485	32 31	TTTGGGATGC AATGGCATGA	N/A	signal peptide (1-24); FAMILY NOT NAMED (PTHR12138) (1-22)	no; identifies PTHR12138 domain in various primate proteins
353274	ZNF445	zinc finger protein 445	148529027	120..230	36	AATGGCATGA	N/A	Family not named (1-29, PTHR12138)	domain is identified in primate proteins
55769	ZNF83	zinc finger protein 83	157738656	154..432	92	TCAGGAATGG	first 47 aa identical in all three variants; no additional similarity	KRAB kruppel-associated-box (8-48, IPR001909)	KRAB box domian (1-48) identified in primate zinc finger proteins
			157738654	154..471	105
			157738658	154..471	105
162962	ZNF836	zinc finger protein 836	156627572	341..448	35	AGTGCCATGA	N/A	Family not named (10-32 PTHR12138)	No
284371	ZNF841	zinc finger protein 841	211057415	208..363	51	AGTGGCATGA	N/A	F138DOMAIN (7-20, 20-35, PR02045); family-not-named (1-35, PR25125); signal peptide (1-20)	No
